# Supplementary material for: The effect of high-intensity plyometric training on anaerobic performance parameters: a pilot study in U17 elite A league
Source: PeerJ. 2024 Jan 10;12:e16648. doi: 10.7717/peerj.16648 (PMC10787543; doi:10.7717/peerj.16648)
Supplement: Supplemental Information 1 [file peerj-12-16648-s001.xlsx]

## Sheet: Team
Regular Training Programme
			Age	Body Height(cm)	Body Weıght	Sprint						Jump						COD
						10m-1	10m-2	30m-1	30m-2	40m-1	40m-2	Long Jump(cm)-1	Long Jump(cm)-2	Triple Hop right (m)-1	Triple Hop right (m)-2	Triple Hop left (m)-1	Triple Hop left (m)-2	505 (s)-1	505 (s)-2
1			16	162.5	58.9	1.91	1.84	4.44	4.36	5.59	5.42	2.69	2.78	7.02	7.21	7	7.12	5.12	4.85	4.85	4.85	4.85	4.85	4.85	4.85
2			16	166.3	60.2	1.92	1.8	4.59	4.01	5.84	5.2	2.18	2.33	7.2	7.44	6.99	7.24	5.02	4.85	4.85	4.85	4.85	4.85	4.85	4.85
3			17	167.1	61.1	1.9	1.78	4.89	4.12	5.99	5.24	2.35	2.41	7.12	7.29	7.12	7.29	5.22	4.85	4.85	4.85	4.85	4.85	4.85	4.85
4			17	165.1	62.2	1.89	1.81	5.1	4.87	5.78	5.24	2.29	2.3	7.15	7.28	7	7.22	5.12	4.85	4.85	4.85	4.85	4.85	4.85	4.85
5			17	166	63.5	1.78	1.7	5.01	4.84	5.99	5.21	2.38	2.45	7.2	7.31	7.09	7.19	5.02	4.85	4.85	4.85	4.85	4.85	4.85	4.85
6			17	164.3	62.1	1.81	1.69	5.02	4.75	5.84	5.2	2.21	2.3	7.05	7.1	7.19	7.25	5.25	4.85	4.85	4.85	4.85	4.85	4.85	4.85
7			17	167.1	60.1	1.92	1.81	4.85	4.28	5.96	5.33	2.31	2.4	7.05	7.29	7.05	7.18	5.1	4.85	4.85	4.85	4.85	4.85	4.85	4.85
8			17	160	63.3	1.9	1.74	4.9	4.12	5.87	5.39	2.36	2.43	7.15	7.45	7.09	7.14	5.02	4.85	4.85	4.85	4.85	4.85	4.85	4.85
9			16	163.9	59.8	1.85	1.8	4.87	4.25	5.78	5.37	2.19	2.1	7.12	7.28	7.19	7.22	5.22	4.85	4.85	4.85	4.85	4.85	4.85	4.85
10			17	168.1	58.5	1.89	1.71	4.22	4.01	5.78	5.32	2.54	2.67	7.1	7.29	7.2	7.29	5.14	4.85	4.85	4.85	4.85	4.85	4.85	4.85
11			17	160	59.4	1.91	1.8	4.98	4.12	6	5.74	2.34	2.43	7.12	7.39	7.04	7.29	5.45	4.85	4.85	4.85	4.85	4.85	4.85	4.85
12			17	160	62.1	1.89	1.8	4.78	4.22	6.02	5.74	2.11	2.22	7.14	7.48	7.21	7.29	5.2	4.85	4.85	4.85	4.85	4.85	4.85	4.85
13			16	159.3	61.12	1.85	1.8	4.65	4.2	6.2	5.48	2.06	2.1	7.1	7.48	7.02	7.28	5.02	4.85	4.85	4.85	4.85	4.85	4.85	4.85
14			17	158.7	62.23	1.88	1.71	4.58	4.2	5.89	5.29	2.19	2.24	7.21	7.45	6.99	7.1	5.2	4.85	4.85	4.85	4.85	4.85	4.85	4.85
											Hıhg İntensity Pliometrıc Traınıng Programme
			Age	Body Height(cm)	Body Weight (Kg)	Sprint						Jump						COD
						10m-1	10m-2	30m-1	30m-2	40m-1	40m-2	Long Jump(cm)1	Long Jump(cm)2	Triple Hop right (m)1	Triple Hop right (m)2	Triple Hop left (m)1	Triple Hop left (m)2	505 (s)1	505 (s)2
1			17	163.3	55.6	1.81	17.74	4.24	4.2	5.19	5	2.29	2.49	6.84	6.96	6.75	6.96	5	4.77
2			17	167.8	57.8	1.82	1.7	4.39	3.89	5.25	5.09	2.18	2.47	6.48	6.85	6.58	6.87	5.09	4.75
3			17	164	59.9	1.85	1.72	4.58	4	5.45	5.34	2.15	2.47	6.47	7.29	6.59	7.2	5.1	4.78
4			17	163.4	61	1.81	1.71	4.1	405	5.48	5.2	2.19	2.59	7	7.45	6.98	7.25	5	4.77
5			16	164.5	62.1	1.75	1.65	4.87	4.56	5.48	5.1	2.18	2.47	6.84	7.41	6.78	6.96	5	4.72
6			16	168.7	61.1	1.84	1.7	4.85	4.25	5.51	5.05	2.11	2.47	7	7.22	6.85	6.99	5.1	5
7			16	169.7	59.9	1.81	1.71	4.56	4.2	5.5	5.2	2.11	2.45	7.12	7.39	6.78	7.15	5.02	4.72
8			17	159.8	58.9	1.78	1.68	4.74	4.1	5.12	5	2.06	2.59	6.87	7.22	6.74	7.22	5	4.82
9			17	168.4	58	1.75	1.7	4.56	4.12	5.29	5.12	2	2.48	6.85	7	7	7.15	5	4.68
10			17	168.7	59	1.79	1.61	4.2	4	5.48	5.2	2.14	2.45	6.84	6.98	6.85	6.96	4.89	4.62
11			16	162.5	59.87	1.81	1.7	4.58	4.08	5.51	5.09	2.14	2.41	6.58	7	6.84	6.99	4.98	4.52
12			16	163.7	63.45	1.79	1.7	4.52	4.06	5.58	5.24	2.11	2.41	6.87	7	6.81	6.99	4.85	4.52
13			17	168.7	60	1.75	1.68	4.22	3.98	5.2	5.04	2	2.35	6.94	6.98	6.82	7	4.87	4.59
14			17	165.2	60	1.78	1.69	4.27	4	5.58	5.2	2.19	2.41	7.1	7.29	6.8	7.01	4.85	4.74
